# Supplementary material for: Colour vision and background adaptation in a passerine bird, the zebra finch (Taeniopygia guttata)
Source: R Soc Open Sci. 2016 Sep 14;3(9):160383. doi: 10.1098/rsos.160383 (PMC5043321; doi:10.1098/rsos.160383)
Supplement: Supplementary data - data on colour spectra and the sensitivity of zebra finch cones. Supplementary movies of the experiments [file rsos160383supp3.xlsx]

## Sheet: Radiance, sensitivity
Supplementary Data
Colour vision and background adaptation in a passerine bird, the zebra finch (Taeniopygia guttata)
Olle Lind
			Spectral data for all backgrounds and stimuli ( radiance units, mW)
			Backgrounds						Stimuli, in order of saturation										Receptor sensitivity (Zebra finch)
nm	red	medium red	yellow	grey	bright grey	green			s1	s1 (detection)	s2	s3	s4	s5	s6	reinforced		nm	UVS	SWS	MWS	LWS	Double cones
400	0.000126455	0	0	0	0	0			0	0	0	0	0	0	0	0		300	0.00561909	0	0	0	0
401	0.000156545	0.000370864	0.000274364	0.000236364	0.000415227	0.000379045			0.000522909	0.000540136	0.000576	0.000613909	0.000654591	0.000661727	0.000637364	0.000766818		301	0.00610001	0	0	0	0
402	0.000153455	0.000399955	0.0002875	0.000252955	0.0004285	0.000391045			0.0005575	0.000573045	0.000600773	0.000637182	0.000670955	0.000681955	0.000650591	0.000796545		302	0.00740656	0	0	0	0
403	0.000179727	0.000419	0.000311364	0.000287727	0.000460318	0.000421409			0.000606955	0.000616091	0.0006275	0.000664455	0.000692636	0.000690682	0.000673455	0.000829864		303	0.0111064	0	0	0	0
404	0.000158091	0.000427773	0.000314409	0.000294773	0.000480955	0.000437818			0.000652273	0.000646636	0.000647955	0.000681682	0.000706955	0.000701636	0.000698273	0.000830136		304	0.021498	0	0	0	0
405	0.000171455	0.000452136	0.000333136	0.000329	0.000526455	0.000456545			0.000715227	0.000699545	0.000716636	0.000721091	0.000748273	0.000754045	0.000736909	0.000850227		305	0.0410522	0	0	0	0
406	0.000163455	0.000491045	0.000332591	0.000381455	0.000562136	0.000502364			0.000776273	0.000772455	0.000784909	0.000792364	0.000806409	0.000806545	0.000804409	0.000904318		306	0.0588352	0	0	0	0
407	0.000185545	0.000518273	0.000346273	0.000413727	0.000615955	0.0005495			0.000858182	0.000850909	0.000851091	0.000859545	0.000880227	0.000881773	0.000848682	0.000964273		307	0.080482	0	0	0	0
408	0.000206182	0.000590727	0.000376364	0.000473	0.000702045	0.000617318			0.000960091	0.000969045	0.000948182	0.000953273	0.000941955	0.000970409	0.000924182	0.00104036		308	0.106086	0	0	0	0
409	0.000249909	0.000657318	0.000404273	0.000553273	0.000814182	0.000676			0.0011	0.00110268	0.00107241	0.00108364	0.00106359	0.00108505	0.0010185	0.00115309		309	0.135124	0	0	0	0
410	0.0003	0.000742091	0.000438273	0.000651773	0.000930091	0.000786818			0.001261	0.00127705	0.00121536	0.00125073	0.00120445	0.00121964	0.00113827	0.00125945		310	0.166834	0	0	0	0
411	0.000350818	0.000868591	0.000488318	0.000793864	0.00111723	0.000959591			0.00146495	0.00150132	0.00143718	0.00146018	0.00140559	0.00141868	0.00131618	0.00143627		311	0.200772	0	0	0	0
412	0.000424455	0.00101923	0.000550682	0.000942409	0.0013395	0.00113936			0.00172568	0.00176805	0.00169355	0.00168282	0.00162286	0.00162914	0.00151691	0.00164041		312	0.236124	0	0	0	0
413	0.000549909	0.00119982	0.000618364	0.00113923	0.00162509	0.00138991			0.00205409	0.00211714	0.00202664	0.00199482	0.00192082	0.001923	0.00178564	0.00189532		313	0.271545	0	0	0	0
414	0.000686636	0.00142877	0.000704955	0.00138155	0.00194809	0.00169886			0.00249659	0.00256441	0.00245377	0.00239159	0.002309	0.00228873	0.00213195	0.0022225		314	0.305943	0	0	0	0
415	0.000871091	0.00169327	0.000787818	0.00165932	0.00232186	0.00202359			0.00296595	0.00305209	0.00292677	0.00285555	0.00273955	0.00268427	0.00249364	0.00258527		315	0.338	0	0	0	0
416	0.00106345	0.00205041	0.000938591	0.00204482	0.002844	0.00250545			0.00360114	0.00371214	0.00355709	0.00345336	0.00328677	0.00320836	0.00298782	0.00307564		316	0.367341	0	0	0	0
417	0.00140491	0.00250268	0.00112936	0.002557	0.00354105	0.00311336			0.00447655	0.00455432	0.0044075	0.00423214	0.00400832	0.00392959	0.00363686	0.00371141		317	0.393221	0	0	0	0
418	0.00174509	0.00302936	0.00134945	0.00314973	0.00430441	0.00380705			0.00543773	0.00553636	0.00536573	0.00509936	0.00481668	0.00469832	0.00437036	0.00440455		318	0.416233	0	0	0	2.33112e-307
419	0.00217827	0.00365759	0.00159127	0.00387723	0.00525923	0.00471041			0.00667282	0.00676427	0.00658909	0.00619564	0.005842	0.00567705	0.00527445	0.00530995		319	0.436323	0	0	0	1.73975e-292
420	0.00274555	0.00447623	0.00191327	0.00482823	0.00651905	0.00588282			0.00826068	0.008326	0.00817645	0.00762782	0.00718573	0.00692509	0.0064515	0.00648059		320	0.454076	0	0	0	2.44534e-278
421	0.00346945	0.00553077	0.00233645	0.00604314	0.008124	0.00732182			0.0102751	0.0103115	0.010133	0.009405	0.00883177	0.0084995	0.00790195	0.00793205		321	0.470486	0	0	0	7.0379e-265
422	0.004242	0.006685	0.00276059	0.00735282	0.00984864	0.00890677			0.0124622	0.0124987	0.0122802	0.0114027	0.0106261	0.0102295	0.00949023	0.00949905		322	0.485306	0	0	0	4.47838e-252
423	0.00519464	0.00812682	0.00328941	0.00901091	0.0120373	0.0109376			0.0152252	0.015245	0.0149852	0.0138923	0.0129233	0.0123852	0.0115093	0.0114827		323	0.499292	0	0	0	6.79114e-240
424	0.006369	0.00982686	0.00393618	0.0109868	0.0146605	0.0133815			0.018556	0.0185415	0.0182764	0.016873	0.0156562	0.0149699	0.0139328	0.0138924		324	0.512797	0	0	0	2.63327e-228
425	0.007606	0.0117116	0.00461909	0.0131453	0.0175704	0.0160519			0.0221502	0.0221022	0.021827	0.0200721	0.0185964	0.0177637	0.0165465	0.016478		325	0.525956	0	0	0	2.79052e-217
426	0.00921355	0.0140664	0.00552123	0.0158894	0.021196	0.0194417			0.0267599	0.0266525	0.026328	0.0241543	0.0223593	0.0213133	0.019882	0.0197375		326	0.539149	0	0	0	8.61384e-207
427	0.0111756	0.0168265	0.00652773	0.0190893	0.0254102	0.0233902			0.0321337	0.0319329	0.0316076	0.028979	0.026778	0.0254148	0.0237197	0.0235311		327	0.552119	0	0	0	8.21972e-197
428	0.0131886	0.0197821	0.00761645	0.0225078	0.0299787	0.0276157			0.0378335	0.0376305	0.0372894	0.0341008	0.0314978	0.0298275	0.0278301	0.0276016		328	0.565172	0	0	0	2.56851e-187
429	0.0157303	0.0233804	0.00890873	0.0266663	0.0355793	0.0328791			0.0448378	0.0445973	0.0442319	0.0403648	0.037267	0.0352457	0.0329186	0.0325821		329	0.578444	0	0	0	2.77544e-178
430	0.0187208	0.0276647	0.0104625	0.0316335	0.0422293	0.0390404			0.0531232	0.052883	0.052362	0.0477771	0.0440425	0.0416311	0.0388647	0.0384375		330	0.591875	0	0	0	1.09188e-169
431	0.0220283	0.0323486	0.0121556	0.0370843	0.0495378	0.0458222			0.0623013	0.062027	0.0613736	0.0559549	0.0515323	0.0486879	0.045386	0.0448855		331	0.605552	0	0	0	1.64283e-161
432	0.0258967	0.0377973	0.0140698	0.0434245	0.0581236	0.0538267			0.0730609	0.0727075	0.0719079	0.0655243	0.0602986	0.0569587	0.0530526	0.052433		332	0.619464	0	0	0	9.90525e-154
433	0.0303357	0.0441318	0.01631	0.0508462	0.0680922	0.0631137			0.085599	0.0851179	0.0841721	0.0766374	0.0704605	0.0664643	0.0618814	0.0611718		333	0.633912	0	0	0	2.50324e-146
434	0.0353287	0.0512894	0.0188196	0.0592798	0.0793913	0.0736872			0.0998287	0.0992112	0.098099	0.089193	0.0819365	0.0772306	0.0718536	0.0710173		334	0.648477	0	0	0	2.76423e-139
435	0.0405031	0.0587413	0.0214157	0.0680356	0.0911355	0.0846693			0.114586	0.113853	0.112472	0.102317	0.0939196	0.0883835	0.0822018	0.0812255		335	0.663639	0	0	0	1.38955e-132
436	0.046065	0.0669652	0.024289	0.077719	0.104009	0.0968114			0.13085	0.130115	0.128365	0.116773	0.107109	0.100772	0.0936536	0.0924958		336	0.678976	0	0	0	3.30171e-126
437	0.0515625	0.0753557	0.0271649	0.0875794	0.117269	0.109277			0.14742	0.146661	0.144647	0.131512	0.120629	0.113355	0.105345	0.104076		337	0.694527	0	0	0	3.8461e-120
438	0.0567845	0.083448	0.02996	0.0971856	0.130165	0.121303			0.163487	0.162697	0.160414	0.14573	0.13371	0.125614	0.116664	0.115284		338	0.710201	0	0	0	2.27359e-114
439	0.0618035	0.0915625	0.0327244	0.106735	0.142942	0.133386			0.179495	0.178606	0.176101	0.160005	0.146627	0.137733	0.127976	0.126372		339	0.726076	0	0	0	7.04998e-109
440	0.0660187	0.0987318	0.0351634	0.115302	0.15433	0.144081			0.193836	0.192771	0.190003	0.172707	0.158144	0.148559	0.137918	0.13626		340	0.742161	0	0	0	1.18326e-103
441	0.0695191	0.104968	0.0372319	0.122686	0.164282	0.15355			0.206373	0.205173	0.202312	0.183833	0.168239	0.157994	0.146643	0.144854		341	0.758459	0	0	0	1.10754e-98
442	0.0719932	0.109921	0.0388119	0.128568	0.172189	0.161083			0.216246	0.214992	0.211968	0.192572	0.17614	0.165386	0.153486	0.151645		342	0.774538	0	0	0	5.94451e-94
443	0.0732898	0.113136	0.0398184	0.132466	0.177398	0.166086			0.222831	0.221603	0.218381	0.198349	0.181358	0.170162	0.157963	0.15602		343	0.790682	0	0	0	1.88045e-89
444	0.0736225	0.115016	0.0403852	0.134748	0.180435	0.169084			0.226708	0.225456	0.222136	0.201704	0.184387	0.172984	0.160603	0.158631		344	0.806762	0	0	0	3.59665e-85
445	0.0725657	0.11473	0.0402633	0.1345	0.180136	0.168843			0.226322	0.225068	0.221682	0.201354	0.18403	0.172636	0.160239	0.158274		345	0.822778	0	0	0	4.26248e-81
446	0.0706254	0.113055	0.0396075	0.132622	0.177559	0.166586			0.223108	0.221921	0.218597	0.198485	0.181385	0.170158	0.157918	0.155977		346	0.838272	5.29367e-300	0	0	3.2021e-77
447	0.0676722	0.109474	0.0382949	0.128495	0.17214	0.161464			0.216267	0.21502	0.211864	0.192334	0.175713	0.164845	0.152942	0.151071		347	0.853314	6.04272e-277	0	0	1.55916e-73
448	0.064286	0.105162	0.0367405	0.123478	0.165409	0.155194			0.20795	0.206582	0.203615	0.184901	0.168708	0.158395	0.146839	0.145075		348	0.868489	1.15055e-255	0	0	5.02916e-70
449	0.0604255	0.0998738	0.0348134	0.117225	0.157072	0.147514			0.197619	0.196194	0.19342	0.175619	0.16014	0.150342	0.139386	0.137698		349	0.883317	5.00897e-236	0	0	1.09577e-66
450	0.0562793	0.0938568	0.0326402	0.110162	0.14767	0.138678			0.185852	0.184516	0.181781	0.165036	0.150463	0.141213	0.130874	0.129442		350	0.897577	6.67245e-218	0	0	1.64347e-63
451	0.0523363	0.0878239	0.0305262	0.103047	0.138241	0.129792			0.174004	0.172738	0.170137	0.154374	0.140752	0.132092	0.122374	0.121038		351	0.91102	3.55852e-201	0	0	1.72742e-60
452	0.0482625	0.0814313	0.0283075	0.0955811	0.128174	0.120328			0.161405	0.160222	0.157687	0.1431	0.130521	0.122411	0.11339	0.112217		352	0.923811	9.74186e-186	0	0	1.29489e-57
453	0.0444996	0.0752837	0.0262325	0.0884361	0.118522	0.111318			0.149416	0.148261	0.145868	0.132382	0.120741	0.113222	0.10484	0.103709		353	0.935583	1.72096e-171	0	0	7.03475e-55
454	0.0411292	0.0697384	0.0243641	0.0819532	0.109756	0.103067			0.138362	0.137248	0.135112	0.122607	0.111765	0.104852	0.0970487	0.0960683		354	0.946817	2.42518e-158	0	0	2.81501e-52
455	0.0377866	0.0641845	0.0224648	0.07542	0.100985	0.0948045			0.12732	0.126259	0.124292	0.112807	0.102815	0.096456	0.089214	0.0883495		355	0.957564	3.31404e-146	0	0	8.42218e-50
456	0.0348746	0.0592671	0.020752	0.0696048	0.0931966	0.0875444			0.117518	0.116502	0.114726	0.104119	0.094838	0.0889826	0.0822801	0.0815409		356	0.966691	5.25215e-135	0	0	1.90868e-47
457	0.0322068	0.0548206	0.0192479	0.0643549	0.0861853	0.0809082			0.108688	0.107658	0.106036	0.0962005	0.0875887	0.0822335	0.0760105	0.0753456		357	0.974477	1.14029e-124	0	0	3.32205e-45
458	0.0300277	0.0511811	0.018038	0.0600193	0.0803611	0.0755272			0.101339	0.100361	0.0988736	0.089705	0.0816813	0.0766359	0.070868	0.0702869		358	0.981616	3.95677e-115	0	0	4.50127e-43
459	0.0277396	0.0472469	0.0167525	0.055396	0.0741234	0.069686			0.0934091	0.0925923	0.0911465	0.0826729	0.075349	0.0706805	0.0653696	0.0648168		359	0.987458	2.52647e-106	0	0	4.80333e-41
460	0.0256149	0.0437955	0.0156732	0.051353	0.0687124	0.0646145			0.086568	0.0858624	0.0844347	0.0766428	0.0698158	0.0655385	0.0606096	0.0600849		360	0.992322	3.38394e-98	0	0	4.0853e-39
461	0.0237381	0.0406935	0.0147236	0.0477767	0.0638399	0.060077			0.0804601	0.07976	0.0784313	0.0712165	0.0649245	0.0609585	0.0563452	0.0558057		361	0.996022	1.0724e-90	0	0	2.79967e-37
462	0.0218516	0.0375835	0.0137359	0.044095	0.0588499	0.055472			0.0742077	0.0735718	0.0723947	0.0657486	0.0599223	0.0562297	0.0520079	0.0515417		362	0.998458	8.98678e-84	0	0	1.56215e-35
463	0.0201371	0.0347487	0.0128847	0.0407886	0.0544256	0.0513163			0.0685953	0.06797	0.0669487	0.0607756	0.0554006	0.051996	0.0481264	0.0476719		363	0.999723	2.207e-77	0	0	7.16916e-34
464	0.018615	0.0322798	0.0121307	0.0378537	0.0505351	0.0476355			0.0636277	0.0630545	0.0621545	0.0564135	0.0514139	0.0482438	0.0447127	0.0442759		364	1	1.74658e-71	0	0	2.73253e-32
465	0.0170919	0.0298456	0.011414	0.034961	0.0466745	0.0440366			0.0588012	0.0582011	0.0573671	0.0521125	0.0475296	0.0445947	0.0413022	0.0409403		365	0.9983	4.85643e-66	0	0	8.72018e-31
466	0.0158148	0.0276035	0.0108011	0.03235	0.0431835	0.0407525			0.0544153	0.0538242	0.0530683	0.0482042	0.0440157	0.0412735	0.0382288	0.037872		366	0.994684	5.14353e-61	0	0	2.3503e-29
467	0.0146825	0.0257518	0.0103155	0.0301669	0.0402303	0.0379602			0.0507191	0.0501825	0.0494385	0.0449167	0.0410421	0.0384685	0.0356672	0.0352905		367	0.989424	2.23605e-56	0	0	5.39567e-28
468	0.0137633	0.024103	0.00990577	0.0282205	0.0376631	0.0355024			0.0474531	0.0469503	0.046244	0.0420319	0.0384206	0.0360265	0.0333865	0.0330341		368	0.983457	4.27795e-52	0	0	1.06437e-26
469	0.0127821	0.0224811	0.00952823	0.0263652	0.0351582	0.033114			0.044317	0.0437899	0.043141	0.039263	0.0358772	0.0336227	0.0311555	0.0308235		369	0.975325	3.83198e-48	0	0	1.81492e-25
470	0.0119788	0.0211675	0.00924145	0.0248396	0.0331179	0.0311683			0.0417699	0.0412306	0.0406197	0.0369773	0.0337877	0.03165	0.0293466	0.0290535		370	0.965388	1.70456e-44	0	0	2.69498e-24
471	0.0114015	0.0200735	0.00903436	0.0236002	0.0314142	0.0295413			0.0396337	0.039059	0.0385226	0.0350699	0.0320516	0.030015	0.0278008	0.0275577		371	0.953258	3.97256e-41	0	0	3.50694e-23
472	0.010825	0.0189657	0.008821	0.0223165	0.0297113	0.0279376			0.0375031	0.0369186	0.0364355	0.0331885	0.0303236	0.028413	0.0262728	0.0260418		372	0.93936	5.10057e-38	0	0	4.02654e-22
473	0.0102446	0.0180622	0.00868186	0.0212943	0.028328	0.0266164			0.035779	0.0351855	0.034679	0.0316555	0.0289322	0.0270915	0.0250442	0.0248147		373	0.923674	3.77749e-35	0	0	4.1038e-21
474	0.00976709	0.0173096	0.00858132	0.0204305	0.0271291	0.0254833			0.0343095	0.033693	0.03318	0.0303755	0.0277024	0.0259737	0.0239614	0.0237613		374	0.906421	1.684e-32	0	0	3.73503e-20
475	0.00933482	0.0165847	0.00848714	0.0195528	0.0259704	0.0243665			0.0328524	0.0322034	0.0316704	0.0290516	0.0265279	0.0248656	0.0229031	0.0227485		375	0.887843	4.70042e-30	0	0	3.05314e-19
476	0.00892891	0.0158617	0.00838136	0.01873	0.024846	0.0233069			0.0314536	0.0308003	0.0302699	0.0278	0.0254229	0.0237969	0.0219235	0.0217544		376	0.867331	8.51069e-28	0	0	2.25166e-18
477	0.00857045	0.0152774	0.00827441	0.0180463	0.0239405	0.0224391			0.0302795	0.0296286	0.029096	0.0267715	0.0244697	0.0229194	0.0211062	0.0209391		377	0.8455	1.03414e-25	0	0	1.50661e-17
478	0.00823964	0.0146356	0.00815182	0.0173027	0.022944	0.0215062			0.0290233	0.0283727	0.0278373	0.0256819	0.02346	0.0219816	0.0202015	0.0200816		378	0.822415	8.69657e-24	0	0	9.18976e-17
479	0.00788036	0.014065	0.00806273	0.0166504	0.0220655	0.0206959			0.0279375	0.0272887	0.0267409	0.0247033	0.0225872	0.0211429	0.0194296	0.0193097		379	0.797112	5.20052e-22	0	0	5.12648e-16
480	0.007632	0.0135465	0.00795591	0.0160496	0.0212571	0.0199132			0.0269213	0.0262784	0.0257074	0.0237965	0.0217651	0.0203708	0.0186836	0.0186129		380	0.770904	2.27352e-20	0	0	2.6306e-15
481	0.00739109	0.0130709	0.00788682	0.0155362	0.020559	0.0192489			0.0260134	0.0253675	0.0248239	0.0229784	0.021059	0.0196807	0.0180264	0.0179626		381	0.743266	7.43802e-19	0	0	1.24576e-14
482	0.00711536	0.0126394	0.00780141	0.015019	0.019882	0.018592			0.0251452	0.0245246	0.0239527	0.0222303	0.0203732	0.0190307	0.0174308	0.017348		382	0.714503	1.86256e-17	0	0	5.46698e-14
483	0.00692318	0.0122927	0.00776086	0.0146126	0.019336	0.0180685			0.0244724	0.023842	0.0232798	0.0216226	0.0198303	0.0185231	0.0169489	0.0168892		383	0.68478	3.64433e-16	0	0	2.23159e-13
484	0.00681391	0.0119889	0.00772064	0.0142785	0.0188801	0.0176328			0.023875	0.0232752	0.0227137	0.0210999	0.0193516	0.018094	0.016541	0.016472		384	0.654486	5.68051e-15	0	0	8.50588e-13
485	0.00672582	0.0117361	0.00770118	0.0139649	0.0185082	0.0172384			0.0233662	0.0227725	0.0222124	0.0206223	0.01895	0.0177095	0.0161777	0.0161135		385	0.623179	7.17197e-14	0	0	3.03473e-12
486	0.00667018	0.0115583	0.00772573	0.01378	0.0182407	0.0170019			0.0230381	0.0224525	0.0219016	0.020338	0.0186897	0.0174791	0.0159403	0.0158796		386	0.591097	7.45433e-13	0	0	1.01674e-11
487	0.00664545	0.0114781	0.00777286	0.0136708	0.0180975	0.0168784			0.022868	0.0222954	0.0217431	0.0202043	0.018538	0.017353	0.0158139	0.015739		387	0.558631	6.47598e-12	0	0	3.20945e-11
488	0.00664609	0.0114281	0.00788018	0.0136325	0.0180603	0.0168205			0.0227901	0.0222253	0.021663	0.0201424	0.0184745	0.0172921	0.0157488	0.0156699		388	0.526104	4.76877e-11	0	0	9.57464e-11
489	0.006689	0.0114883	0.00804032	0.0137288	0.0181483	0.0168949			0.0228986	0.0223289	0.0217692	0.0202364	0.0185959	0.0173732	0.0158209	0.0157165		389	0.493723	3.0147e-10	0	0	2.707e-10
490	0.00678455	0.0116178	0.00822432	0.0138863	0.018351	0.0170812			0.0231757	0.0225721	0.0219805	0.020478	0.0188035	0.0175525	0.0159843	0.0158921		390	0.46156	1.65502e-09	0	0	7.27025e-10
491	0.006903	0.011806	0.00846082	0.0141147	0.0186497	0.0173718			0.0235752	0.0229256	0.0223563	0.0207928	0.019118	0.0178421	0.0162575	0.0161426		391	0.429854	7.97658e-09	0	0	1.85957e-09
492	0.00708582	0.0120624	0.00872309	0.0144103	0.0190268	0.017734			0.0240934	0.0233907	0.0228315	0.0212497	0.0195319	0.0182207	0.0166032	0.0164803		392	0.398853	3.40941e-08	0	0	4.54111e-09
493	0.00731045	0.0123928	0.00905005	0.014797	0.0195701	0.0182197			0.0247493	0.0240239	0.0234445	0.0218108	0.0200614	0.0187024	0.0170395	0.0169087		393	0.368786	1.30455e-07	0	0	1.0613e-08
494	0.00754636	0.0127527	0.00940305	0.0152469	0.020149	0.0187439			0.0254935	0.024723	0.0241025	0.022427	0.0206361	0.0192005	0.0175281	0.0173699		394	0.339723	4.50576e-07	0	0	2.37837e-08
495	0.00781536	0.0131917	0.00981941	0.0157875	0.0208543	0.0194243			0.0264065	0.0255757	0.0249428	0.0232098	0.0213405	0.0198365	0.0181104	0.0179576		395	0.311693	1.41531e-06	0	0	5.11927e-08
496	0.00814018	0.0137045	0.0102959	0.0164256	0.02166	0.0201945			0.0274718	0.0265968	0.0259293	0.0241334	0.0221857	0.020614	0.018808	0.0186517		396	0.284985	4.07443e-06	0	0	1.06091e-07
497	0.00848673	0.0142364	0.0107982	0.0170944	0.0225378	0.0209844			0.0285744	0.0276178	0.0269253	0.0250973	0.0230634	0.0214107	0.019542	0.0193745		397	0.259624	1.08198e-05	0	0	2.12026e-07
498	0.00888782	0.0148147	0.011363	0.01782	0.0235073	0.0218911			0.0297991	0.0287749	0.0280548	0.026162	0.0240517	0.0223057	0.0203536	0.0201772		398	0.235849	2.66859e-05	0	0	4.09631e-07
499	0.00930227	0.0154888	0.0119678	0.0186247	0.0245604	0.0228835			0.0311724	0.0300544	0.0292798	0.0273378	0.0251447	0.023296	0.0212487	0.0210661		399	0.213418	6.1406e-05	0	0	7.65425e-07
500	0.00977873	0.0162116	0.0126449	0.0195188	0.0257262	0.0239794			0.0326672	0.0314691	0.0306599	0.0286405	0.0263212	0.0244123	0.0222417	0.0220358		400	0.192492	0.000132589	0	0	1.38619e-06
501	0.0102334	0.0169527	0.0133361	0.0204374	0.0269109	0.0250605			0.0341858	0.0329115	0.0320935	0.0299542	0.0275487	0.0255302	0.0232657	0.0230219		401	0.173185	0.000270112	0	0	2.43828e-06
502	0.0107458	0.0177482	0.0140686	0.021432	0.028232	0.0262478			0.0358304	0.0345319	0.0336261	0.0314025	0.028868	0.0267465	0.0243677	0.0241134		402	0.155305	0.000521024	0	0	4.16773e-06
503	0.0112897	0.0185923	0.0148661	0.0224486	0.0296117	0.0275085			0.0375828	0.0362254	0.0351949	0.0328965	0.0302532	0.0280265	0.0255134	0.0252539		403	0.138921	0.000956087	0	0	6.9362e-06
504	0.0118512	0.0194335	0.0156632	0.0235237	0.0309735	0.0287806			0.0393556	0.0379061	0.0368261	0.0344698	0.0316754	0.0293205	0.0267045	0.0264246		404	0.123946	0.00167501	0	0	1.12517e-05
505	0.0124219	0.0203526	0.0165216	0.0246169	0.0324504	0.0301507			0.0412096	0.0396898	0.0385483	0.0361098	0.0331935	0.0307196	0.0279602	0.0276535		405	0.110318	0.00281148	0	0	1.78124e-05
506	0.0130325	0.0213211	0.0174352	0.025778	0.0340009	0.0315587			0.0431992	0.0415409	0.0403417	0.0378284	0.0347811	0.0321711	0.0292522	0.0289675		406	0.0979872	0.0045368	0	0	2.75573e-05
507	0.013652	0.022291	0.0183873	0.026978	0.0355888	0.0330131			0.0452411	0.0434616	0.042206	0.039585	0.0364192	0.0336575	0.0305993	0.0302821		407	0.0868505	0.00705749	2.70772084000000e-316	0	4.17007e-05
508	0.014264	0.0232621	0.0193188	0.0281399	0.0371502	0.0344389			0.0472395	0.0453551	0.0440559	0.041321	0.0380038	0.035121	0.0318992	0.0315677		408	0.0768689	0.0106185	7.32433e-300	0	6.18203e-05
509	0.0148691	0.0242675	0.0202875	0.0293526	0.0387466	0.0358781			0.0493001	0.0472891	0.0459487	0.0431065	0.0396487	0.036627	0.0332417	0.0329208		409	0.0679149	0.0154838	2.76166e-284	0	8.98331e-05
510	0.015517	0.0252678	0.0212979	0.0305858	0.040381	0.0373784			0.0513908	0.0493045	0.0479114	0.0449522	0.0413299	0.0381733	0.0346113	0.034304		410	0.0599405	0.0219461	1.60937e-269	0	0.00012815
511	0.0161168	0.0262364	0.0222438	0.0317692	0.0419432	0.03881			0.0534075	0.0512057	0.0497497	0.0466976	0.0429271	0.0396111	0.035941	0.0356496		411	0.0528422	0.0302927	1.59738e-255	0	0.000179591
512	0.0167844	0.0272392	0.0232683	0.0329955	0.0435843	0.0403418			0.0554796	0.0532003	0.0516773	0.0485398	0.0446084	0.0411471	0.0373404	0.037005		412	0.046532	0.0407974	2.96104e-242	0	0.000247433
513	0.0174507	0.0283	0.0243434	0.0342627	0.0452492	0.0418975			0.0576407	0.0552282	0.0536112	0.0504375	0.046349	0.0427567	0.038774	0.0384146		413	0.0409395	0.0537149	1.11893e-229	0	0.000335475
514	0.0180615	0.0292739	0.0253486	0.0354618	0.0468215	0.0433496			0.0596403	0.0571539	0.0554862	0.0522197	0.0479828	0.0442423	0.0401133	0.0397363		414	0.0359858	0.0692442	9.36284e-218	0	0.000447883
515	0.0187394	0.0302836	0.0264135	0.036681	0.0484695	0.044865			0.0617343	0.0591322	0.0574051	0.0540251	0.0496528	0.0457937	0.0414734	0.0410981		415	0.0316147	0.0875587	1.87719e-206	0	0.000589419
516	0.019388	0.031287	0.0274795	0.0379471	0.0501025	0.0463847			0.063865	0.0611355	0.0593485	0.0558689	0.0513593	0.0473695	0.0428505	0.0424919		416	0.0277648	0.108769	9.71583e-196	0	0.00076523
517	0.020016	0.0322315	0.0285461	0.0391472	0.0516561	0.0478267			0.0658465	0.063078	0.061173	0.0575953	0.0529722	0.0488307	0.044194	0.0437653		417	0.0243736	0.132893	1.39286e-185	0	0.000980613
518	0.0206225	0.033175	0.0295628	0.0403255	0.0532	0.0492448			0.0677905	0.06493	0.0629714	0.0593025	0.0545033	0.0502652	0.0454849	0.0450388		418	0.021398	0.159953	5.91587e-176	0	0.00124165
519	0.021236	0.0341321	0.0306137	0.0415363	0.0547599	0.0506975			0.069794	0.066842	0.0647638	0.0610732	0.0561111	0.0517516	0.0468279	0.0463546		419	0.0187805	0.189795	7.92808e-167	0	0.00155379
520	0.0218568	0.0350865	0.0316436	0.0427183	0.0562865	0.052106			0.0717503	0.0686743	0.0665475	0.062761	0.0576728	0.0531946	0.048133	0.0476377		420	0.0164806	0.222254	3.56024e-158	0	0.0019229
521	0.0224676	0.0359686	0.032598	0.043841	0.0576975	0.0534506			0.0736071	0.0704179	0.0682231	0.0643607	0.0591312	0.0545448	0.0493663	0.0488467		421	0.0144631	0.257136	5.67228e-150	0	0.0023551
522	0.0230509	0.0368522	0.0336133	0.0449412	0.059149	0.0548009			0.0754964	0.0722202	0.0699351	0.0660064	0.0606321	0.0559465	0.0505995	0.0500473		422	0.0126935	0.294163	3.384e-142	0	0.00285605
523	0.0236152	0.0377467	0.0345755	0.0460454	0.0606048	0.0560894			0.0773579	0.0739315	0.0715793	0.067603	0.062068	0.0572754	0.0517665	0.0512631		423	0.0111436	0.33308	7.9579e-135	0	0.00343186
524	0.0241533	0.0385571	0.0355091	0.0470895	0.0619537	0.0573031			0.0790777	0.0755236	0.0731565	0.0690891	0.0634315	0.0585149	0.0528964	0.0523978		424	0.00978653	0.373576	7.7435e-128	0	0.00408817
525	0.0247291	0.0393949	0.0364418	0.0481614	0.0633331	0.0585476			0.0808575	0.077158	0.074734	0.0706136	0.0648316	0.0597965	0.0540516	0.053555		425	0.00859691	0.415252	3.26401e-121	0	0.00482958
526	0.0252495	0.0401957	0.037314	0.0491767	0.0646376	0.0597403			0.0824983	0.0786888	0.0762252	0.0720705	0.0661628	0.0609982	0.055159	0.0546445		426	0.00755323	0.457689	6.22465e-115	0	0.00566003
527	0.0257479	0.0409558	0.0381749	0.0501379	0.0658782	0.060854			0.0840931	0.0801758	0.0776524	0.0734549	0.0674117	0.0621294	0.0562225	0.0556478		427	0.00663655	0.500418	5.59621e-109	0	0.00658227
528	0.02619	0.0416541	0.0389163	0.0510052	0.0670419	0.0618938			0.0855536	0.0815454	0.0790167	0.0747444	0.0686005	0.0632347	0.057191	0.0566129		428	0.00583438	0.543302	2.46775e-103	0	0.00760277
529	0.0266394	0.0423809	0.0397193	0.0518915	0.0682039	0.0629439			0.0870654	0.0829582	0.08035	0.0760628	0.0698404	0.0643585	0.0581825	0.0575695		429	0.00512849	0.585596	5.53535e-98	0	0.0087191
530	0.0270767	0.0430668	0.0405106	0.0527565	0.0693447	0.0639848			0.0885264	0.0843097	0.081673	0.0773032	0.0710187	0.0654255	0.0591433	0.0585345		430	0.0045089	0.627091	6.5438e-93	0	0.00993512
531	0.0274905	0.0436888	0.0412442	0.0535638	0.0704292	0.064949			0.0898853	0.0856078	0.082901	0.0784959	0.0721215	0.0664136	0.0600225	0.0594033		431	0.0039659	0.667596	4.21632e-88	0	0.0112546
532	0.0278145	0.0442622	0.0419175	0.0542741	0.0713998	0.0657875			0.0910885	0.086731	0.083976	0.0795069	0.0730942	0.0673011	0.0608161	0.0601694		432	0.00348864	0.706573	1.52765e-83	0	0.0126749
533	0.0281976	0.044822	0.0425648	0.0549637	0.0723329	0.0666371			0.0922245	0.0877975	0.0850275	0.0805016	0.0740525	0.0681278	0.0615792	0.0609325		433	0.00307023	0.743982	3.20818e-79	0	0.0142006
534	0.0285442	0.0453462	0.043169	0.0556346	0.0731836	0.0674637			0.0933035	0.0888603	0.0860549	0.0814436	0.0749895	0.0689592	0.0623307	0.0616485		434	0.00270214	0.779266	4.01595e-75	0	0.015826
535	0.0288108	0.0457989	0.0437005	0.0562118	0.0739129	0.0681795			0.0942825	0.0897667	0.0869344	0.0822792	0.0757614	0.069678	0.0629791	0.0622474		435	0.00237863	0.812283	3.07859e-71	0	0.017552
536	0.0290362	0.0462246	0.0442235	0.0567256	0.0746098	0.0688204			0.0951577	0.0905839	0.087753	0.083055	0.0764597	0.0703379	0.0635706	0.062834		436	0.0020937	0.842615	1.48222e-67	0	0.0193723
537	0.0292414	0.0466319	0.0446893	0.0571863	0.0752781	0.0693888			0.0959996	0.091368	0.0884685	0.0837353	0.0771254	0.0709551	0.0640874	0.063362		437	0.00184368	0.870495	4.59388e-64	0	0.0212944
538	0.0294805	0.0469695	0.0450921	0.0575966	0.0758439	0.0699147			0.09673	0.0920534	0.0891147	0.0843331	0.0776983	0.071488	0.0645579	0.0638566		438	0.00162446	0.895952	9.37941e-61	0	0.0233215
539	0.0297051	0.0473183	0.0455153	0.058003	0.0763931	0.0703955			0.0974327	0.0926735	0.0896975	0.0849342	0.0782195	0.0719708	0.0650115	0.0643071		439	0.00143152	0.918515	1.28868e-57	0	0.0254435
540	0.0298859	0.0475314	0.045797	0.0582871	0.0767632	0.0707488			0.0978928	0.0931053	0.090148	0.0853354	0.0785785	0.0723185	0.0653158	0.0646371		440	0.00126206	0.938374	1.21663e-54	0	0.0276663
541	0.0300137	0.0477585	0.0460779	0.0585547	0.0770955	0.071056			0.0983733	0.0935366	0.0905538	0.0857154	0.078914	0.0726182	0.065612	0.0649371		441	0.00111303	0.95539	8.04713e-52	0	0.0299866
542	0.0300907	0.0479175	0.0462896	0.0587335	0.0773013	0.0712887			0.0986451	0.0938095	0.0908307	0.0859494	0.0791333	0.0728416	0.065837	0.0651371		442	0.000981906	0.969528	3.79856e-49	0	0.032403
543	0.0301513	0.0480394	0.0464826	0.0588952	0.0774989	0.0714629			0.0988987	0.0940134	0.0910562	0.0862034	0.0793333	0.0730262	0.0660319	0.0652898		443	0.000866625	0.980929	1.30248e-46	0	0.0349198
544	0.0301895	0.0481201	0.0466241	0.0590073	0.0776375	0.0715581			0.0990622	0.0941537	0.0911817	0.08634	0.0794285	0.0731696	0.0661243	0.0654042		444	0.000765149	0.989523	3.29815e-44	0	0.0375339
545	0.0301729	0.0480891	0.0466641	0.0589808	0.0775707	0.0714898			0.0989944	0.0940654	0.0910793	0.0862896	0.0793533	0.0731239	0.0660709	0.0653465		445	0.000675843	0.995426	6.26604e-42	0	0.0402482
546	0.0301646	0.048042	0.0466713	0.0589391	0.0775299	0.0714013			0.0988877	0.0940095	0.0909988	0.0862208	0.0793254	0.0730476	0.0659906	0.0652952		446	0.000597278	0.998807	9.06721e-40	0	0.0430682
547	0.0301039	0.0479413	0.0465926	0.0588101	0.0773489	0.0712246			0.0986585	0.0937838	0.0907792	0.0860282	0.0791931	0.072896	0.0658447	0.0651398		447	0.000528264	1	1.01385e-37	0	0.0460081
548	0.0299892	0.0477288	0.0464902	0.0585985	0.0770129	0.0709403			0.0982851	0.0934325	0.090444	0.0856991	0.0788787	0.072614	0.0656156	0.0649052		448	0.000467383	0.998637	8.87407e-36	0	0.0490504
549	0.0298075	0.0475044	0.0463432	0.0583105	0.076647	0.0705806			0.097788	0.0929542	0.0900116	0.0853333	0.0784936	0.0722567	0.0652923	0.0646057		449	0.000413698	0.994911	6.15875e-34	0	0.0522014
550	0.0296113	0.0472398	0.0461291	0.0579755	0.0761927	0.0701977			0.0972568	0.0924236	0.0895215	0.0848471	0.0780821	0.0718554	0.0649194	0.0642365		450	0.000366301	0.988822	3.42985e-32	0	0.0554573
551	0.0293795	0.0469207	0.0458843	0.0575758	0.0756702	0.0697055			0.0966177	0.0917711	0.0888674	0.0842472	0.0775489	0.0713678	0.0644506	0.0637952		451	0.000324474	0.980579	1.55053e-30	0	0.0588256
552	0.0291608	0.0464992	0.0455123	0.0570722	0.0750329	0.0690877			0.0957354	0.0910147	0.0881414	0.0835378	0.0769154	0.0707722	0.0638542	0.0632098		452	0.000287607	0.970505	5.7531e-29	0	0.0623217
553	0.0289215	0.0460839	0.0451776	0.0565652	0.0743894	0.0685084			0.0949602	0.0902554	0.087357	0.0828397	0.0762568	0.0701866	0.0633122	0.0626449		453	0.000255029	0.958474	1.76969e-27	0	0.0659343
554	0.0286508	0.0456646	0.0447872	0.0560243	0.0736484	0.0678425			0.0940341	0.0894064	0.0865375	0.0820161	0.0755612	0.0695062	0.0626906	0.0620742		454	0.000226245	0.944681	4.5575e-26	0	0.069671
555	0.0283105	0.0451214	0.0442843	0.055356	0.0727665	0.0670226			0.092915	0.0883683	0.0854853	0.0810449	0.0747149	0.0686598	0.0619694	0.0613403		455	0.000200715	0.928842	9.91308e-25	0	0.0735028
556	0.0279372	0.0445806	0.0437943	0.0546961	0.0719238	0.0662051			0.0918254	0.0873303	0.0844787	0.080114	0.0738592	0.0678572	0.0612324	0.0606365		456	0.000178182	0.911683	1.83831e-23	0	0.0774771
557	0.0276043	0.0440072	0.0432457	0.0539546	0.0709638	0.0653249			0.0906002	0.0861694	0.0833495	0.0790543	0.072855	0.0669692	0.0604257	0.0598183		457	0.000158231	0.893027	2.92965e-22	0	0.0815727
558	0.0272123	0.043359	0.0426737	0.053167	0.069952	0.0643894			0.0893453	0.084926	0.0821582	0.0779128	0.0717781	0.0660075	0.0595692	0.0589406		458	0.000140606	0.873307	4.04541e-21	0	0.0858207
559	0.0268349	0.0427083	0.0420882	0.0523522	0.0689325	0.0634331			0.0880398	0.0836887	0.0809407	0.076787	0.0707135	0.0650607	0.058661	0.058055		459	0.000125027	0.852625	4.87633e-20	0	0.090226
560	0.0264084	0.0419857	0.0414019	0.0514729	0.0677609	0.0623809			0.0865815	0.0823182	0.0795756	0.0754859	0.06957	0.0639955	0.0576738	0.0571025		460	0.00011122	0.830905	5.16627e-19	0	0.0947733
561	0.0259362	0.0412102	0.0406626	0.050521	0.0665185	0.0611945			0.0849477	0.080813	0.0781174	0.0741015	0.0682991	0.0628339	0.0566281	0.056073		461	9.89891e-05	0.808337	4.8435e-18	0	0.099474
562	0.0254135	0.0403723	0.0398369	0.0494801	0.0651506	0.0599333			0.0831812	0.07919	0.0765599	0.0726345	0.0669364	0.0615358	0.0555154	0.0549451		462	8.81339e-05	0.784916	4.04325e-17	0	0.104316
563	0.0248601	0.0395704	0.039051	0.0484608	0.0637948	0.0586776			0.0814971	0.0775355	0.0749622	0.0711455	0.0655505	0.0602845	0.054427	0.0538416		463	7.85196e-05	0.760984	3.02436e-16	0	0.109334
564	0.0243249	0.0386999	0.038193	0.0473871	0.0623708	0.0573043			0.079667	0.075763	0.0732847	0.0695785	0.0641216	0.0589629	0.0532202	0.0526957		464	7.00051e-05	0.736704	2.03883e-15	0	0.114542
565	0.0237813	0.0377861	0.0373043	0.0462385	0.0608865	0.0558915			0.0777694	0.0739457	0.0715328	0.0679561	0.0625918	0.0576272	0.0519835	0.0514486		465	6.24355e-05	0.711892	1.24496e-14	0	0.119903
566	0.0232375	0.0368915	0.0364502	0.0451621	0.0594331	0.054539			0.07596	0.0721865	0.0698596	0.0663868	0.061121	0.0563341	0.0508138	0.050289		466	5.57359e-05	0.687057	6.92533e-14	0	0.12549
567	0.0226956	0.035977	0.0355647	0.0439901	0.057912	0.053099			0.0740374	0.0703193	0.068104	0.0647175	0.0595994	0.054968	0.0496274	0.0490837		467	4.97843e-05	0.662039	3.52529e-13	0	0.131271
568	0.0221284	0.0350514	0.0346819	0.0428027	0.0563708	0.0516025			0.0720972	0.0684485	0.0663254	0.0630459	0.0581295	0.0536057	0.048438	0.0479233		468	4.44791e-05	0.636707	1.6492e-12	0	0.137204
569	0.0216276	0.0341325	0.0337717	0.0416014	0.0547987	0.0500398			0.0700687	0.0665751	0.0645085	0.0613698	0.0566653	0.0522824	0.0472573	0.0467884		469	3.97452e-05	0.611113	7.12087e-12	0	0.143273
570	0.0211078	0.0332667	0.0328914	0.0404569	0.0532535	0.0485155			0.0681275	0.0647306	0.0627645	0.0597238	0.0552535	0.0510333	0.0462107	0.0457168		470	3.55211e-05	0.585376	2.84956e-11	0	0.14948
571	0.02064	0.032442	0.0320828	0.039323	0.05175	0.0469406			0.0662047	0.0629566	0.0610694	0.0581943	0.0539224	0.0499486	0.0452695	0.0447578		471	3.17657e-05	0.559858	1.06148e-10	0	0.155891
572	0.0203029	0.0316986	0.0313795	0.0382376	0.0503394	0.0453901			0.0643983	0.0612855	0.059507	0.0568199	0.0527864	0.0490496	0.0445393	0.0440237		472	2.84135e-05	0.534404	3.69296e-10	4.72192915624000e-313	0.162445
573	0.0200468	0.0310799	0.0308267	0.0372832	0.049087	0.0439413			0.0628218	0.0598425	0.05816	0.0556521	0.0518858	0.0483927	0.044033	0.0435291		473	2.54297e-05	0.509295	1.20463e-09	3.57479e-296	0.169202
574	0.0199585	0.0305303	0.0303225	0.0363336	0.0478507	0.0424337			0.0612495	0.0584588	0.0568791	0.0546052	0.0511798	0.047961	0.043754	0.0432693		474	2.27626e-05	0.484379	3.69501e-09	3.31458e-280	0.176088
575	0.0200327	0.0301511	0.0299942	0.0354976	0.046756	0.0409012			0.0598355	0.0573327	0.0558594	0.0538622	0.0507621	0.0478817	0.0438446	0.043356		475	2.03821e-05	0.45983	1.06934e-08	4.21718e-265	0.183133
576	0.020373	0.0299793	0.0299011	0.0348337	0.0459185	0.0394134			0.0587542	0.0565245	0.055178	0.053504	0.0508094	0.0483511	0.044442	0.0440274		476	1.82583e-05	0.435757	2.92889e-08	8.19772e-251	0.190353
577	0.0208026	0.0299381	0.0299184	0.0342098	0.0451409	0.037909			0.0577546	0.0558287	0.0546713	0.053317	0.0511058	0.049077	0.0452722	0.0448982		477	1.6361e-05	0.41217	7.61311e-08	2.6946e-237	0.197726
578	0.0215419	0.0301555	0.0302172	0.0337931	0.044582	0.0364411			0.0570475	0.055487	0.0544932	0.053544	0.0518481	0.0503521	0.0466684	0.0463479		478	1.4663e-05	0.389061	1.88275e-07	1.64842e-224	0.205214
579	0.0226162	0.0306809	0.0308463	0.0335931	0.0443193	0.0349945			0.0567231	0.0555556	0.0548268	0.0543073	0.0532236	0.0523666	0.0488333	0.0485039		479	1.31451e-05	0.366549	4.44191e-07	2.05559e-212	0.212841
580	0.02387	0.0314246	0.0316829	0.0335875	0.044297	0.0336776			0.0567069	0.0559723	0.0554471	0.0554301	0.0549691	0.0548089	0.0513863	0.0510463		480	1.17866e-05	0.344652	1.00209e-06	5.69369e-201	0.220583
581	0.0254815	0.0324625	0.032843	0.0337435	0.0445213	0.0322962			0.0569737	0.0567231	0.0565272	0.0570825	0.0573734	0.0579725	0.0546619	0.0543306		481	1.05792e-05	0.323678	2.16846e-06	3.80271e-190	0.228617
582	0.0275033	0.033796	0.0343556	0.034106	0.0450711	0.0309568			0.0576653	0.0578881	0.0580767	0.0592586	0.060377	0.0618007	0.0586592	0.0583399		482	9.49797e-06	0.303399	4.50742e-06	6.60874e-180	0.236781
583	0.0299304	0.0355015	0.036238	0.0347733	0.0458998	0.0296706			0.0588254	0.0596276	0.06015	0.0620286	0.0640893	0.0664841	0.06346	0.063187		483	8.53235e-06	0.283941	9.02151e-06	3.2152e-170	0.24515
584	0.0325085	0.0373683	0.0382147	0.0354852	0.0468989	0.0284041			0.0601309	0.061518	0.0624229	0.06503	0.0680825	0.0714862	0.0685851	0.0683279		484	7.66773e-06	0.265255	1.74163e-05	4.68973e-161	0.25367
585	0.0353899	0.0395124	0.0405885	0.0364777	0.048187	0.0271845			0.0618185	0.0638824	0.065187	0.0685663	0.0726936	0.077203	0.0744461	0.0741638		485	6.89645e-06	0.247472	3.25058e-05	2.18984e-152	0.262457
586	0.0386085	0.0419466	0.0431975	0.0376453	0.0497195	0.025993			0.0638572	0.0665194	0.0683112	0.0724959	0.0778475	0.083487	0.080869	0.0806355		486	6.20584e-06	0.230506	5.87377e-05	3.48017e-144	0.27143
587	0.0420272	0.0446064	0.0460642	0.0389218	0.051457	0.0248709			0.0661622	0.0695005	0.0717775	0.0768407	0.0834224	0.0902555	0.0877799	0.0875508		487	5.58462e-06	0.21426	0.000102884	1.99439e-136	0.280461
588	0.0456173	0.0473757	0.0490684	0.0402899	0.0533259	0.0237795			0.068633	0.0726652	0.0754323	0.0813674	0.0891632	0.0972745	0.0949851	0.0947075		488	5.02883e-06	0.198876	0.000175067	4.35747e-129	0.289712
589	0.0493585	0.0502651	0.0521955	0.0417768	0.0553733	0.02272			0.0713181	0.076054	0.0793214	0.0861056	0.0952237	0.104636	0.102509	0.102204		489	4.53227e-06	0.184377	0.000289887	3.82476e-122	0.299252
590	0.0531124	0.053173	0.0553332	0.0432955	0.0573882	0.0217054			0.0740083	0.0794981	0.0832008	0.0909337	0.1013	0.11205	0.110043	0.109777		490	4.08815e-06	0.170735	0.000467761	1.41684e-115	0.309082
591	0.0568846	0.056116	0.0586003	0.0448783	0.0595036	0.0207123			0.0768223	0.0829751	0.0872113	0.0958659	0.107504	0.119517	0.117675	0.117424		491	3.6908e-06	0.157931	0.000736541	2.3209e-109	0.319227
592	0.060571	0.0589939	0.0616883	0.0463776	0.0615159	0.019746			0.0794982	0.0863425	0.0910472	0.100566	0.113507	0.126736	0.125059	0.124865		492	3.33104e-06	0.145759	0.00113183	1.75492e-103	0.329304
593	0.0642038	0.0618124	0.0647055	0.047886	0.0635143	0.01885			0.0821278	0.0896488	0.0948266	0.105195	0.119405	0.133834	0.132321	0.132108		493	3.00718e-06	0.13431	0.00170042	6.39004e-98	0.339489
594	0.0674449	0.0643985	0.0674425	0.0491946	0.0653223	0.0179539			0.0844871	0.0925995	0.0982494	0.109435	0.124781	0.140403	0.139055	0.138845		494	2.71643e-06	0.123608	0.00250125	1.16594e-92	0.349884
595	0.0707305	0.0669329	0.0702437	0.0505317	0.0671059	0.0170846			0.086864	0.0955453	0.101642	0.11363	0.130145	0.146875	0.145665	0.145433		495	2.45538e-06	0.113629	0.00360644	1.10667e-87	0.360513
596	0.0736735	0.0692024	0.0726964	0.0516771	0.0686752	0.0162355			0.0889256	0.0981568	0.104678	0.117413	0.13496	0.15273	0.151656	0.151461		496	2.22002e-06	0.104303	0.00510036	5.65852e-83	0.371236
597	0.0762547	0.0711745	0.0748848	0.0526177	0.0700341	0.015429			0.0906656	0.100435	0.107299	0.120659	0.139184	0.157914	0.157008	0.15678		497	2.00804e-06	0.0956226	0.00708286	1.61179e-78	0.3821
598	0.0784225	0.0728045	0.0766842	0.0534057	0.0710959	0.0146686			0.0920237	0.102249	0.109415	0.123328	0.142689	0.162242	0.16152	0.161252		498	1.81776e-06	0.087593	0.00967099	2.64076e-74	0.393255
599	0.0804153	0.0743178	0.0783157	0.0541202	0.0720344	0.01389			0.0932562	0.103871	0.111306	0.125743	0.145951	0.166279	0.165644	0.165424		499	1.64556e-06	0.0801151	0.0129847	2.56222e-70	0.404396
600	0.0820183	0.0755298	0.0796692	0.0546315	0.07269	0.0131616			0.0941073	0.105085	0.112804	0.127725	0.148605	0.1696	0.169019	0.168806		500	1.48991e-06	0.073178	0.0171596	1.51465e-66	0.415563
601	0.0832629	0.076453	0.0806405	0.0549096	0.0731428	0.0124615			0.0946709	0.105893	0.113867	0.129134	0.150584	0.172118	0.171668	0.171372		501	1.34956e-06	0.0667738	0.0223435	5.60463e-63	0.426853
602	0.0843165	0.0771218	0.0813491	0.0550436	0.073368	0.0117589			0.0949895	0.106441	0.114642	0.130169	0.152107	0.174222	0.173809	0.173577		502	1.22274e-06	0.0608625	0.0286825	1.33121e-59	0.438192
603	0.0850793	0.0775482	0.0818266	0.0550724	0.0734245	0.0111055			0.0950933	0.106711	0.115035	0.130878	0.153118	0.175685	0.17538	0.175098		503	1.10842e-06	0.0554304	0.0363347	2.0793e-56	0.449685
604	0.0854092	0.0777072	0.0820369	0.0549275	0.0732209	0.0105077			0.094888	0.106659	0.115076	0.131103	0.153543	0.176477	0.176231	0.175955		504	1.00512e-06	0.0504369	0.0454437	2.18433e-53	0.461248
605	0.0855324	0.077645	0.082068	0.0546543	0.0728886	0.00997264			0.0944591	0.106379	0.114817	0.130979	0.153588	0.176696	0.176494	0.17627		505	9.11863e-07	0.0458591	0.0561561	1.57688e-50	0.472926
606	0.0853045	0.0773769	0.0817515	0.0542239	0.0723466	0.00941818			0.093727	0.10577	0.114191	0.130462	0.153113	0.176388	0.176214	0.176062		506	8.27524e-07	0.0416631	0.0685956	7.98198e-48	0.484656
607	0.0849107	0.0768745	0.0812468	0.0536573	0.0716559	0.0089095			0.0928053	0.104916	0.113283	0.129548	0.15222	0.175519	0.175382	0.17524		507	7.51006e-07	0.0378114	0.0828493	2.887e-45	0.496282
608	0.0842763	0.0762154	0.0805236	0.0530417	0.0707819	0.00844159			0.0917483	0.103844	0.112193	0.128474	0.151005	0.174308	0.174171	0.174016		508	6.8183e-07	0.0342943	0.0990295	7.60051e-43	0.50797
609	0.0835914	0.075439	0.0796824	0.0523716	0.069858	0.00800091			0.0905854	0.102613	0.110947	0.127183	0.149581	0.172787	0.172646	0.172536		509	6.19119e-07	0.031079	0.117176	1.4813e-40	0.519589
610	0.082694	0.0745226	0.0787481	0.0516201	0.068863	0.00760968			0.0893063	0.101254	0.109568	0.12571	0.147906	0.17097	0.170866	0.170752		510	5.62686e-07	0.0281652	0.137421	2.17382e-38	0.531529
611	0.0816569	0.0734981	0.077619	0.0507884	0.067746	0.0072455			0.0879018	0.099773	0.10797	0.124013	0.145925	0.168825	0.168713	0.168664		511	5.11549e-07	0.0255102	0.159711	2.43773e-36	0.543469
612	0.0805884	0.0724211	0.0765497	0.0500102	0.0666715	0.00692064			0.0865146	0.0982824	0.106404	0.122255	0.143946	0.16662	0.166502	0.16653		512	4.65089e-07	0.0230883	0.18398	2.11901e-34	0.555271
613	0.0793683	0.071408	0.0753903	0.0492056	0.0655958	0.00663114			0.0850897	0.0967372	0.104743	0.120505	0.141907	0.164232	0.164192	0.164211		513	4.22879e-07	0.0208821	0.210156	1.44756e-32	0.566922
614	0.0780761	0.0702189	0.0741679	0.0483455	0.0644011	0.00636482			0.08353	0.0951029	0.103004	0.118485	0.139662	0.161663	0.161564	0.161671		514	3.84555e-07	0.0188759	0.23815	7.87356e-31	0.578446
615	0.0767721	0.0690625	0.072895	0.0474636	0.0632295	0.00611305			0.0820389	0.0934421	0.101208	0.116464	0.137413	0.15901	0.158925	0.159015		515	3.50021e-07	0.0170664	0.268029	3.45464e-29	0.590279
616	0.0754325	0.067827	0.0715807	0.0466091	0.0620596	0.00586082			0.0805278	0.0917125	0.0993725	0.114367	0.13504	0.156336	0.156252	0.156264		516	3.1866e-07	0.0154243	0.299498	1.23619e-27	0.602023
617	0.0741821	0.0666068	0.0703302	0.0457665	0.060888	0.00565455			0.0790387	0.0900542	0.097614	0.112337	0.132698	0.153664	0.153629	0.153621		517	2.90257e-07	0.0139391	0.332469	3.64856e-26	0.613842
618	0.0728919	0.0654263	0.0690828	0.0449227	0.0597593	0.00547132			0.0775719	0.0883506	0.0958422	0.110312	0.130336	0.151008	0.150976	0.151017		518	2.64493e-07	0.0125951	0.366729	8.97393e-25	0.625669
619	0.0715362	0.064183	0.0678018	0.0440606	0.0586003	0.00529518			0.0760129	0.0866207	0.0939632	0.108197	0.127844	0.148159	0.148082	0.148223		519	2.41121e-07	0.0113799	0.402084	1.85762e-23	0.637519
620	0.0702085	0.0629939	0.0665658	0.0432041	0.0574694	0.00511536			0.074572	0.084999	0.0922055	0.106173	0.125483	0.145474	0.145382	0.145534		520	2.19915e-07	0.0102817	0.438324	3.26661e-22	0.6494
621	0.0688472	0.0617737	0.0652328	0.0423544	0.0562743	0.00495618			0.0730049	0.0832475	0.0903354	0.104013	0.123053	0.142645	0.142572	0.142734		521	2.0049e-07	0.0092815	0.474805	4.91864e-21	0.660729
622	0.0674167	0.0605457	0.0639246	0.0414824	0.0551249	0.00479814			0.0715306	0.0815295	0.0884885	0.10189	0.120636	0.139829	0.139748	0.139937		522	1.82848e-07	0.00837823	0.511599	6.39977e-20	0.672005
623	0.0659739	0.0593075	0.062584	0.0406118	0.0539329	0.00465391			0.069968	0.0797596	0.0865873	0.0997573	0.118099	0.13695	0.136809	0.137058		523	1.66823e-07	0.00756289	0.548463	7.25242e-19	0.683232
624	0.0645553	0.0580089	0.061273	0.0396969	0.0527101	0.00451718			0.068395	0.0780115	0.0846808	0.0975268	0.115555	0.134031	0.133943	0.134159		524	1.52268e-07	0.00682741	0.585175	7.21203e-18	0.694434
625	0.0632514	0.0568133	0.0600015	0.0388588	0.0516238	0.004404			0.0669685	0.0763629	0.0829147	0.0955183	0.113142	0.131299	0.131287	0.131425		525	1.39081e-07	0.00616577	0.621665	6.33972e-17	0.705802
626	0.0619195	0.0555651	0.0587487	0.0380065	0.0505202	0.00427805			0.0654925	0.0747202	0.081112	0.0934708	0.110704	0.12856	0.128504	0.128676		526	1.2704e-07	0.0055667	0.657287	4.95592e-16	0.716855
627	0.0606751	0.0544085	0.0575256	0.0372076	0.0494474	0.00417709			0.0641025	0.073124	0.0794229	0.0915633	0.108434	0.125915	0.125885	0.12606		527	1.16105e-07	0.00502718	0.692132	3.46885e-15	0.727955
628	0.0594008	0.0532605	0.056302	0.0364141	0.0484134	0.00406955			0.0627574	0.0715394	0.0777064	0.0895977	0.106159	0.123286	0.123253	0.123441		528	1.06109e-07	0.00453869	0.725595	2.18576e-14	0.738685
629	0.0580866	0.0520909	0.0550534	0.0356157	0.047328	0.00396391			0.0613538	0.0699857	0.075982	0.0876686	0.103837	0.120642	0.120603	0.120724		529	9.69875e-08	0.00409725	0.75755	1.24707e-13	0.74914
630	0.0568322	0.0509844	0.0538806	0.0348662	0.0463425	0.00387786			0.060077	0.0685009	0.0744407	0.085819	0.101688	0.118171	0.118182	0.118212		530	8.86903e-08	0.00369961	0.788043	6.47906e-13	0.759549
631	0.0555966	0.049884	0.0527368	0.0341235	0.0453406	0.00381118			0.0587496	0.0670225	0.0728248	0.0840014	0.0994968	0.115619	0.115734	0.115725		531	8.11464e-08	0.00334167	0.816983	3.08101e-12	0.769972
632	0.0544696	0.048867	0.0516533	0.0333803	0.0444215	0.00372945			0.0575675	0.0656358	0.0713066	0.0823044	0.0973855	0.113243	0.113325	0.11331		532	7.42891e-08	0.00301962	0.844296	1.34754e-11	0.780461
633	0.0534291	0.0478514	0.0505911	0.032675	0.0435093	0.00366568			0.0563602	0.0642605	0.069805	0.0806155	0.0953244	0.110891	0.111015	0.110948		533	6.80155e-08	0.00272831	0.869403	5.44231e-11	0.790588
634	0.0522803	0.0468322	0.0495363	0.0319727	0.042607	0.00360505			0.0551845	0.0629238	0.0682935	0.0788676	0.0933155	0.108585	0.108717	0.108671		534	6.23139e-08	0.00246639	0.892723	2.03959e-10	0.800832
635	0.0512587	0.0458321	0.0484702	0.0313193	0.0417085	0.00352882			0.0540349	0.0616105	0.0668616	0.077238	0.0913802	0.106357	0.10645	0.106351		535	5.71189e-08	0.00223042	0.91403	7.12039e-10	0.811053
636	0.0501541	0.0448498	0.0474576	0.0306335	0.04084	0.00345332			0.0528775	0.0603221	0.0654019	0.0755724	0.0894817	0.104085	0.104171	0.104072		536	5.23675e-08	0.00201716	0.932984	2.32377e-09	0.821001
637	0.049033	0.0438888	0.0464327	0.0299923	0.0399558	0.00338159			0.0517068	0.0589865	0.0639849	0.0739154	0.087524	0.101876	0.101939	0.101828		537	4.80025e-08	0.00182374	0.949162	7.11244e-09	0.830347
638	0.0479699	0.0429573	0.0454154	0.0293179	0.0390753	0.00330514			0.0505679	0.0577197	0.062604	0.0723013	0.085581	0.0997059	0.0996743	0.0996207		538	4.40061e-08	0.00164887	0.962796	2.04925e-08	0.839316
639	0.0469206	0.0420045	0.0444202	0.0286819	0.0381724	0.00323368			0.0494125	0.0564288	0.0612173	0.0707195	0.0836528	0.097478	0.0974511	0.0973355		539	4.03681e-08	0.00149158	0.974383	5.57898e-08	0.848342
640	0.045936	0.041149	0.0434789	0.0280915	0.0373563	0.00318582			0.0483869	0.0552381	0.0599643	0.0692172	0.0819062	0.095438	0.09535	0.0952957		540	3.70727e-08	0.00135069	0.984425	1.44027e-07	0.857847
641	0.0449378	0.0402734	0.0425397	0.0274923	0.0365364	0.00311645			0.0473433	0.0540538	0.0586216	0.0676904	0.0801185	0.0933348	0.0931952	0.0932155		541	3.40376e-08	0.00122271	0.991593	3.53121e-07	0.866651
642	0.0439071	0.039451	0.0416363	0.0269261	0.0357849	0.00303027			0.0463589	0.0528931	0.057358	0.0662529	0.0784444	0.0914331	0.0911815	0.09123		542	3.12523e-08	0.00110682	0.996205	8.24721e-07	0.874986
643	0.0428528	0.038575	0.0407215	0.0263363	0.0349975	0.00296532			0.0452915	0.0517771	0.056098	0.0647893	0.0766956	0.089409	0.0891923	0.0892376		543	2.87121e-08	0.00100246	0.998866	1.84063e-06	0.883333
644	0.0418066	0.0377164	0.0398432	0.0257941	0.0342338	0.00290605			0.0443168	0.0506871	0.0549052	0.0633637	0.0750279	0.087436	0.0872374	0.0872887		544	2.64036e-08	0.000908752	1	3.93659e-06	0.892013
645	0.0409069	0.0368816	0.0389205	0.0252115	0.0334595	0.00283282			0.0433157	0.0495486	0.0536927	0.0619654	0.0733398	0.0854588	0.0853033	0.0852714		545	2.42832e-08	0.000823854	0.998825	8.07994e-06	0.900264
646	0.0399254	0.036093	0.0380606	0.02466	0.0327291	0.00277173			0.0423189	0.0484297	0.0525042	0.0605473	0.0716751	0.083559	0.0833193	0.0833925		546	2.23414e-08	0.000747133	0.995683	1.5955e-05	0.908316
647	0.0389723	0.0353098	0.0371619	0.0241262	0.0319882	0.0027015			0.0413458	0.0473263	0.0513249	0.0592336	0.07006	0.0816942	0.0814209	0.0815551		547	2.0564e-08	0.000677835	0.990737	3.03752e-05	0.916233
648	0.0380602	0.0344963	0.036307	0.0235934	0.0312692	0.00264877			0.0404522	0.0462968	0.0501516	0.0578961	0.0685036	0.0798101	0.0795624	0.0797151		548	1.89331e-08	0.00061511	0.983901	5.58538e-05	0.923843
649	0.0370984	0.0336787	0.0354726	0.0230394	0.0305421	0.002599			0.0394916	0.0452032	0.0489436	0.0565363	0.066904	0.0778802	0.077696	0.0778415		549	1.7439e-08	0.00055842	0.975438	9.93976e-05	0.931296
650	0.0361992	0.0328844	0.034613	0.0224964	0.0298651	0.00253659			0.0385575	0.0441715	0.0478371	0.0551892	0.0653314	0.0760901	0.0758755	0.0760961		550	1.60709e-08	0.000507197	0.965507	0.000171506	0.938647
651	0.0352229	0.0320559	0.0337583	0.021937	0.0291609	0.00246545			0.0376154	0.0430447	0.0466232	0.0537931	0.0637079	0.0741724	0.0739877	0.0742102		551	1.48057e-08	0.000460528	0.953444	0.000287168	0.945135
652	0.0343605	0.0313132	0.0329533	0.0213946	0.028455	0.00242477			0.0367188	0.0420083	0.0455043	0.0525105	0.0621491	0.0724239	0.072246	0.072421		552	1.36467e-08	0.000418351	0.940118	0.000467703	0.951489
653	0.0335282	0.030508	0.0321154	0.0208334	0.0277318	0.00238245			0.0357585	0.040965	0.0443755	0.0511405	0.0605985	0.07054	0.0704093	0.0705922		553	1.25897e-08	0.000380376	0.92601	0.000742344	0.958099
654	0.0326857	0.0297421	0.0313166	0.0203091	0.0270332	0.00232127			0.0348677	0.0399041	0.0432577	0.0498204	0.0591008	0.0687298	0.068597	0.0688164		554	1.16167e-08	0.000345911	0.910556	0.00114906	0.964281
655	0.0318561	0.0289864	0.0305017	0.0197895	0.0263327	0.00225523			0.0339627	0.0388644	0.0421164	0.0485059	0.0575515	0.0669446	0.066832	0.0670576		555	1.07207e-08	0.000314621	0.893852	0.00173681	0.970012
656	0.0309763	0.0282417	0.0297437	0.0193012	0.0256752	0.002206			0.0331027	0.0378653	0.0410466	0.0472714	0.056096	0.0651971	0.0651053	0.0653429		556	9.89187e-09	0.000286106	0.875688	0.00256579	0.974918
657	0.0301545	0.027481	0.0289857	0.0187796	0.0249937	0.00216127			0.0322654	0.0368707	0.0399568	0.0460431	0.0546136	0.0634615	0.0634401	0.0636363		557	9.12824e-09	0.000260209	0.856476	0.00371027	0.979307
658	0.0292992	0.0266863	0.0282235	0.0182719	0.0242851	0.00211691			0.0314087	0.0358435	0.0388351	0.044743	0.0530445	0.0616966	0.0616682	0.0618813		558	8.42939e-09	0.000236823	0.836805	0.00526064	0.983727
659	0.028472	0.0259563	0.0274256	0.0177574	0.0235979	0.00205682			0.0305092	0.0347884	0.0377716	0.0434798	0.0515275	0.0599603	0.0599282	0.0601741		559	7.78612e-09	0.000215598	0.816404	0.0073181	0.987752
660	0.0276973	0.0252098	0.026626	0.0172742	0.0229174	0.00199445			0.0296298	0.0337859	0.0366591	0.0422102	0.0500108	0.0582191	0.0581928	0.0583945		560	7.19266e-09	0.000196298	0.795239	0.00999652	0.991214
661	0.0269029	0.0245046	0.0258912	0.0167917	0.0222764	0.00194868			0.0288498	0.0328264	0.0355897	0.0410197	0.0486062	0.0565416	0.056547	0.0567252		561	6.64325e-09	0.000178698	0.773204	0.0134178	0.993827
662	0.0261583	0.0238331	0.0251676	0.016325	0.02165	0.00188914			0.028073	0.0319258	0.0346199	0.0399007	0.0472265	0.0549387	0.0550041	0.05516		562	6.13605e-09	0.000162684	0.750581	0.0177167	0.995796
663	0.0253974	0.0231305	0.024464	0.0158808	0.0210602	0.00183923			0.0272769	0.0310382	0.0336294	0.0387295	0.0458862	0.0533477	0.0534395	0.0535884		563	5.67082e-09	0.000148193	0.727863	0.0230436	0.997644
664	0.0246292	0.0224593	0.0237606	0.0154348	0.0204594	0.00178486			0.0265277	0.0301354	0.0326495	0.037613	0.0444839	0.0518326	0.0518885	0.0520305		564	5.24314e-09	0.000135055	0.705019	0.0295443	0.999234
665	0.0239151	0.0218129	0.023082	0.0149962	0.0198839	0.00174391			0.0257948	0.0292718	0.0316971	0.0365745	0.0431782	0.0503558	0.0504014	0.0505329		565	4.84711e-09	0.000123069	0.681734	0.0373459	1
666	0.0232279	0.0212033	0.0224264	0.0145787	0.0193281	0.00170577			0.025063	0.0284348	0.030801	0.0355367	0.0419547	0.0489261	0.0489396	0.0491061		566	4.48027e-09	0.000112132	0.658086	0.0465746	0.999897
667	0.0225287	0.0205952	0.0217912	0.01418	0.0187901	0.00166227			0.0243873	0.0276302	0.029915	0.0345465	0.0407519	0.0475551	0.0475444	0.0477104		567	4.14289e-09	0.000102211	0.634543	0.0573771	0.999496
668	0.0218467	0.0199993	0.0211565	0.0137918	0.0182726	0.00161464			0.0236923	0.0268524	0.0290534	0.0335709	0.0395641	0.0461901	0.0461798	0.0463185		568	3.83218e-09	9.32012e-05	0.611109	0.069864	0.99871
669	0.0212136	0.019488	0.0205838	0.0134154	0.0178023	0.00156923			0.0230392	0.0261291	0.0282655	0.0326397	0.0384867	0.0449528	0.0449616	0.0450202		569	3.54447e-09	8.49809e-05	0.587602	0.0840968	0.997127
670	0.0206089	0.0189658	0.0200439	0.013057	0.0173367	0.00153936			0.0224153	0.0254382	0.0274641	0.0317556	0.0374632	0.043731	0.0437355	0.0437978		570	3.28104e-09	7.75512e-05	0.564612	0.10022	0.995639
671	0.0199783	0.018469	0.0195155	0.0127019	0.0169	0.00150641			0.0218313	0.0247636	0.0267658	0.0309078	0.0364947	0.04256	0.0425365	0.0426165		571	3.03778e-09	7.07872e-05	0.54182	0.118235	0.993628
672	0.0193459	0.0179711	0.018971	0.0123653	0.016431	0.00147518			0.0212175	0.024089	0.026025	0.0300855	0.0354807	0.0414297	0.0413323	0.0414269		572	2.81417e-09	6.4652e-05	0.519474	0.13821	0.991461
673	0.0188224	0.0174859	0.0184603	0.0120476	0.0159979	0.00144923			0.0206196	0.0234348	0.0253089	0.0292571	0.0345106	0.0403279	0.0401745	0.0402794		573	2.60844e-09	5.90828e-05	0.49759	0.160153	0.989114
674	0.0183394	0.0170004	0.0179451	0.0117036	0.0155706	0.00140055			0.0200482	0.0227901	0.0246184	0.0284762	0.0335956	0.0391985	0.0390834	0.0391962		574	2.41863e-09	5.40149e-05	0.476104	0.184015	0.986403
675	0.0177851	0.0165367	0.0174586	0.0113872	0.0151303	0.00137577			0.0194817	0.0221567	0.0239108	0.0276561	0.0326814	0.0380749	0.0380015	0.0380684		575	2.24203e-09	4.93702e-05	0.454762	0.209608	0.982705
676	0.0172843	0.0160791	0.0169969	0.0110978	0.014731	0.00134645			0.0189639	0.0215782	0.0232618	0.0269028	0.0317956	0.0370471	0.0369676	0.0370198		576	2.07933e-09	4.51482e-05	0.433957	0.236973	0.97876
677	0.0167998	0.0156193	0.0165315	0.0107704	0.0143275	0.00131359			0.0184359	0.0209877	0.0226223	0.0261489	0.0309199	0.0359968	0.035943	0.0359606		577	1.92986e-09	4.13193e-05	0.413816	0.266078	0.97482
678	0.0163499	0.0151795	0.0160852	0.0104736	0.0139175	0.00128927			0.017908	0.0204337	0.0219941	0.0254169	0.0300785	0.0350029	0.0349372	0.0349958		578	1.79182e-09	3.78308e-05	0.394193	0.296715	0.970527
679	0.0158623	0.0147545	0.0156115	0.01015	0.0135197	0.00125841			0.0173673	0.0198517	0.0213689	0.024679	0.0292222	0.03396	0.0338995	0.0339654		579	1.66497e-09	3.46656e-05	0.375266	0.328869	0.966285
680	0.0154403	0.0143338	0.0151777	0.00986677	0.0131264	0.00123086			0.0169068	0.0193001	0.0208041	0.024013	0.0284274	0.0329846	0.0329218	0.033004		580	1.5475e-09	3.17745e-05	0.356834	0.362215	0.961571
681	0.0150074	0.0139399	0.0147543	0.00958936	0.0127812	0.00119932			0.016464	0.0187875	0.0202625	0.0233479	0.0276226	0.0320547	0.0320152	0.0320849		581	1.43865e-09	2.91326e-05	0.338913	0.396548	0.956372
682	0.0145876	0.0135674	0.0143431	0.00930464	0.0124228	0.00117132			0.0160104	0.0182665	0.0196722	0.0226898	0.0268462	0.0311545	0.0311401	0.0311998		582	1.33788e-09	2.67196e-05	0.321542	0.431687	0.950757
683	0.0142188	0.0131893	0.0139489	0.00903968	0.0120928	0.00114655			0.0155616	0.0177311	0.0191226	0.0220441	0.0261222	0.0302605	0.030284	0.0303426		583	1.24413e-09	2.45068e-05	0.304633	0.467265	0.944418
684	0.0137867	0.0128183	0.0135862	0.00877818	0.0117566	0.00112536			0.015139	0.0172486	0.018601	0.0214384	0.0254222	0.0294262	0.0294766	0.029513		584	1.15718e-09	2.24825e-05	0.288274	0.503136	0.937572
685	0.0133635	0.012487	0.0132243	0.00855309	0.0114495	0.00112268			0.014724	0.0167742	0.01809	0.020856	0.0247171	0.0286221	0.0286273	0.028675		585	1.07657e-09	2.06312e-05	0.272489	0.539092	0.930267
686	0.0130416	0.0121267	0.0128455	0.00829805	0.0111355	0.00109709			0.0143187	0.0163091	0.0176085	0.0202765	0.024011	0.0278016	0.0277924	0.0278817		586	1.00119e-09	1.89258e-05	0.257125	0.574552	0.921942
687	0.0126307	0.011803	0.0124558	0.00804441	0.0108182	0.00108191			0.0139256	0.0158551	0.0171344	0.0196764	0.0233671	0.0270405	0.0270078	0.0270991		587	9.31805e-10	1.73756e-05	0.242493	0.609931	0.913674
688	0.0122577	0.0115048	0.0121063	0.00783659	0.010526	0.00107686			0.0135675	0.015443	0.0166819	0.019161	0.0227232	0.0263194	0.0262995	0.0263746		588	8.674e-10	1.59561e-05	0.228438	0.644698	0.904937
689	0.0119007	0.0111965	0.011746	0.00759564	0.0102382	0.001042			0.0131838	0.0150018	0.0162401	0.0186216	0.0220898	0.0255915	0.0255668	0.0256265		589	8.07748e-10	1.46586e-05	0.215	0.678766	0.895902
690	0.0115579	0.0108872	0.0114184	0.00740441	0.00995132	0.00101936			0.0128263	0.0145899	0.0157986	0.0181092	0.0214985	0.0248974	0.0248675	0.024949		590	7.51813e-10	1.34602e-05	0.201991	0.711328	0.885795
691	0.0112296	0.0106081	0.0111095	0.00721091	0.0096815	0.00101291			0.0124649	0.0141782	0.0153479	0.0176023	0.0209091	0.0242025	0.0241865	0.0242684		591	6.99786e-10	1.23609e-05	0.189541	0.742549	0.875142
692	0.0109143	0.010321	0.0107962	0.0070145	0.00941795	0.00100741			0.0121298	0.0137869	0.0149162	0.0171622	0.0203173	0.0235525	0.0235159	0.0235841		592	6.51277e-10	1.13504e-05	0.177616	0.772118	0.863811
693	0.0106255	0.0100059	0.0104901	0.00682614	0.00914805	0.00100232			0.0118245	0.0134046	0.0145208	0.0166662	0.019736	0.022877	0.0228478	0.0229136		593	6.0663e-10	1.04316e-05	0.166377	0.800619	0.852642
694	0.0103167	0.00972159	0.0101936	0.006637	0.00889477	0.000990909			0.0114894	0.0130573	0.0141421	0.0162015	0.019129	0.0222034	0.022184	0.0222371		594	5.65127e-10	9.58889e-06	0.155688	0.82742	0.841063
695	0.00996982	0.00946073	0.00987155	0.00646414	0.00862836	0.000979818			0.0111693	0.0126719	0.0137434	0.0157772	0.0185961	0.0215339	0.0215651	0.0215916		595	5.2671e-10	8.81876e-06	0.145584	0.852673	0.829356
696	0.00959278	0.00919639	0.00956028	0.00627333	0.00835917	0.000962556			0.0108708	0.0123034	0.0133488	0.0153559	0.0180709	0.0209256	0.0209816	0.0209837		596	4.90681e-10	8.10712e-06	0.13592	0.875497	0.816779
697	0.00931329	0.008894	0.00929193	0.00610414	0.00811236	0.000927571			0.0105274	0.0118919	0.0129643	0.0149258	0.0174981	0.0202598	0.0203474	0.0203254		597	4.57658e-10	7.46204e-06	0.126906	0.897242	0.804692
698	0.0090962	0.008677	0.0090838	0.0059669	0.0079264	0.0009614			0.0103336	0.0115897	0.0126281	0.0145819	0.0169911	0.0196954	0.0198435	0.0197531		598	4.26642e-10	6.86509e-06	0.118302	0.916359	0.791739
699	0.00875067	0.00834667	0.00872733	0.0057445	0.00765267	0.0009315			0.0100168	0.0111928	0.0122662	0.0140623	0.0164108	0.0189643	0.0191883	0.0190723		599	3.97667e-10	6.31519e-06	0.110149	0.933098	0.778244
700	0.007863	0.008117	0.008328	0.005577	0.007314	0.000889			0.0095395	0.0107315	0.0118975	0.0138605	0.0160615	0.018271	0.0188505	0.018576		600	3.71009e-10	5.81504e-06	0.102549	0.948455	0.765079
																		601	3.46239e-10	5.35629e-06	0.0954071	0.961824	0.751745
																		602	3.23229e-10	4.93554e-06	0.0887058	0.973248	0.738286
																		603	3.01911e-10	4.55049e-06	0.0824428	0.982953	0.724873
																		604	2.81842e-10	4.19331e-06	0.0765103	0.989884	0.71073
																		605	2.63164e-10	3.86515e-06	0.0709582	0.994834	0.69645
																		606	2.4581e-10	3.56407e-06	0.0657766	0.997984	0.682144
																		607	2.29786e-10	3.28923e-06	0.0609736	0.999855	0.668134
																		608	2.14872e-10	3.03663e-06	0.0564944	1	0.654082
																		609	2.00993e-10	2.80448e-06	0.0523228	0.998522	0.640026
																		610	1.88051e-10	2.59074e-06	0.0484349	0.995369	0.625904
																		611	1.75897e-10	2.39277e-06	0.0447934	0.990148	0.611444
																		612	1.64555e-10	2.21036e-06	0.0414051	0.983358	0.596934
																		613	1.53965e-10	2.04222e-06	0.0382544	0.975065	0.582384
																		614	1.44137e-10	1.88799e-06	0.0353417	0.965759	0.568049
																		615	1.34997e-10	1.74628e-06	0.0326471	0.955423	0.553878
																		616	1.26484e-10	1.61585e-06	0.0301525	0.944048	0.539826
																		617	1.1849e-10	1.49502e-06	0.0278302	0.931245	0.52564
																		618	1.10983e-10	1.38303e-06	0.0256696	0.91708	0.511329
																		619	1.03944e-10	1.2794e-06	0.0236641	0.901754	0.496978
																		620	9.74088e-11	1.18427e-06	0.0218184	0.885941	0.48293
																		621	9.13066e-11	1.09653e-06	0.0201131	0.869407	0.469018
																		622	8.55694e-11	1.01512e-06	0.01853	0.851851	0.455053
																		623	8.02598e-11	9.40574e-07	0.0170793	0.834238	0.44152
																		624	7.52886e-11	8.71641e-07	0.0157385	0.816022	0.428098
																		625	7.06095e-11	8.0761e-07	0.0144949	0.797007	0.414658
																		626	6.62427e-11	7.48554e-07	0.0133497	0.777711	0.401448
																		627	6.21774e-11	6.94195e-07	0.0122975	0.758333	0.388542
																		628	5.83659e-11	6.43853e-07	0.0113259	0.738596	0.375774
																		629	5.47916e-11	5.97225e-07	0.0104291	0.718563	0.363155
																		630	5.14685e-11	5.54341e-07	0.00960694	0.698688	0.350892
																		631	4.83411e-11	5.14494e-07	0.00884651	0.678494	0.338726
																		632	4.54098e-11	4.77592e-07	0.00814561	0.658217	0.326755
																		633	4.26821e-11	4.43623e-07	0.0075033	0.63821	0.315138
																		634	4.0106e-11	4.11959e-07	0.00690823	0.617928	0.303588
																		635	3.77086e-11	3.82804e-07	0.00636316	0.597993	0.292396
																		636	3.54689e-11	3.55871e-07	0.00586256	0.578301	0.281493
																		637	3.33476e-11	3.307e-07	0.00539816	0.5584	0.270649
																		638	3.13405e-11	3.07195e-07	0.00496784	0.538381	0.259894
																		639	2.94751e-11	2.85573e-07	0.00457449	0.518888	0.249528
																		640	2.77394e-11	2.65663e-07	0.00421464	0.499901	0.239531
																		641	2.61049e-11	2.4714e-07	0.00388253	0.481078	0.229725
																		642	2.45673e-11	2.29922e-07	0.00357632	0.462482	0.220132
																		643	2.31234e-11	2.1394e-07	0.00329441	0.444195	0.210782
																		644	2.17762e-11	1.99184e-07	0.00303612	0.426413	0.201759
																		645	2.05219e-11	1.85583e-07	0.00279985	0.409201	0.193086
																		646	1.93413e-11	1.72929e-07	0.00258198	0.392301	0.184633
																		647	1.82145e-11	1.61019e-07	0.00237909	0.375418	0.176255
																		648	1.71674e-11	1.50058e-07	0.00219382	0.359181	0.168242
																		649	1.61941e-11	1.39965e-07	0.00202458	0.34358	0.160582
																		650	1.5277e-11	1.30564e-07	0.00186844	0.328339	0.15314
																		651	1.44088e-11	1.21773e-07	0.00172393	0.313387	0.145881
																		652	1.35889e-11	1.13569e-07	0.00159042	0.298785	0.138825
																		653	1.2828e-11	1.06023e-07	0.00146863	0.284849	0.132118
																		654	1.21002e-11	9.8905e-08	0.00135508	0.271076	0.125522
																		655	1.14059e-11	9.22047e-08	0.00124943	0.257532	0.119063
																		656	1.07556e-11	8.59941e-08	0.00115245	0.244515	0.112877
																		657	1.01446e-11	8.02221e-08	0.00106322	0.231976	0.106939
																		658	9.57884e-12	7.49226e-08	0.000981984	0.220106	0.101332
																		659	9.04778e-12	6.99997e-08	0.000907266	0.208712	0.0959655
																		660	8.54209e-12	6.53713e-08	0.000837836	0.197622	0.0907584
																		661	8.06332e-12	6.10408e-08	0.000773596	0.186911	0.0857431
																		662	7.61839e-12	5.70515e-08	0.000714946	0.176777	0.0810076
																		663	7.1998e-12	5.33379e-08	0.000660915	0.167077	0.0764858
																		664	6.80051e-12	4.98405e-08	0.000610644	0.157678	0.0721145
																		665	6.42914e-12	4.66158e-08	0.000564713	0.148807	0.0679959
																		666	6.08197e-12	4.36294e-08	0.000522586	0.1404	0.0640998
																		667	5.75133e-12	4.08198e-08	0.000483425	0.1323	0.0603533
																		668	5.43935e-12	3.81971e-08	0.000447265	0.124576	0.0567864
																		669	5.14635e-12	3.57584e-08	0.000413987	0.117251	0.0534086
																		670	4.86681e-12	3.34604e-08	0.000383012	0.110212	0.0501681
																		671	4.60403e-12	3.13219e-08	0.000354488	0.103547	0.047104
																		672	4.35868e-12	2.93427e-08	0.000328341	0.0972803	0.0442262
																		673	4.1258e-12	2.74855e-08	0.000304089	0.0913089	0.0414874
																		674	3.90377e-12	2.57361e-08	0.000281523	0.0856043	0.0388742
																		675	3.69485e-12	2.41063e-08	0.000260722	0.080222	0.0364112
																		676	3.49814e-12	2.25872e-08	0.000241539	0.0751467	0.034091
																		677	3.31386e-12	2.11769e-08	0.000223907	0.070385	0.031916
																		678	3.13906e-12	1.98538e-08	0.000207556	0.0658756	0.0298582
																		679	2.97442e-12	1.86198e-08	0.000192467	0.0616343	0.0279243
																		680	2.81805e-12	1.74608e-08	0.00017846	0.057622	0.0260963
																		681	2.67069e-12	1.63793e-08	0.000165528	0.0538537	0.0243806
																		682	2.53083e-12	1.5364e-08	0.000153527	0.050298	0.0227629
																		683	2.39828e-12	1.44119e-08	0.000142401	0.0469499	0.0212407
																		684	2.27224e-12	1.35167e-08	0.000132063	0.0437921	0.0198058
																		685	2.15471e-12	1.26886e-08	0.000122587	0.0408607	0.0184746
																		686	2.04425e-12	1.19173e-08	0.000113852	0.0381245	0.0172326
																		687	1.94043e-12	1.11989e-08	0.000105798	0.0355722	0.0160747
																		688	1.84033e-12	1.05152e-08	9.82354e-05	0.033147	0.014975
																		689	1.74602e-12	9.8771e-09	9.125e-05	0.0308842	0.0139494
																		690	1.65741e-12	9.28287e-09	8.48102e-05	0.0287785	0.0129954
																		691	1.57244e-12	8.71984e-09	7.87853e-05	0.0267906	0.0120952
																		692	1.49221e-12	8.1933e-09	7.32108e-05	0.0249365	0.0112559
																		693	1.41697e-12	7.70369e-09	6.80775e-05	0.0232167	0.0104776
																		694	1.34532e-12	7.24243e-09	6.32974e-05	0.0216044	0.00974822
																		695	1.27743e-12	6.80973e-09	5.88624e-05	0.0200994	0.00906759
																		696	1.21282e-12	6.40226e-09	5.47341e-05	0.0186907	0.00843073
																		697	1.15149e-12	6.01942e-09	5.08985e-05	0.0173756	0.00783635
																		698	1.0927e-12	5.65674e-09	4.73098e-05	0.01614	0.00727803
																		699	1.03822e-12	5.32273e-09	4.40317e-05	0.0150069	0.00676614
																		700	9.8559e-13	5.0042e-09	4.09469e-05	0.0139373	0.00628312

## Sheet: rgb, thresholds
The rgb-values, luminance, and threshold for different backgrounds
		RGB-values			Thresholds (JNDs)
	Background	r	g	b	b35	w51	w60	y77	y82
	Detection, grey background	160	160	160	3.1	x	x	3.2	2.5
	Red	166	100	102	x	x	x	x	x
	Medium red	142	113	112	x	x	x	1.4	1
	Yellow	146	113	66	4.8	6.9	2.7	1.9	0.9
	Grey	121	121	121	2.1	2.3	3.7	2.7	2.2
	Bright Grey	140	140	140	2.1	2.1	4.4	2	3.3
	Green	44	131	110	x	5.4	x	5.4	4.9
		RGB-values
		r	g	b
Completel unsaturated	stim 1	160	159	159
Stim 1 for detection	stim 1b	167	156	157
	stim 2	175	154	155
	stim 3	189	150	149
	stim 4	205	145	145
	stim 5	220	140	140
	stim 6	235	134	135
Saturated reinforced	stim 7	244	134	136
	achrom stim 1	155	155	155
	achrom stim 2	150	150	150
	achrom stim 3	140	140	140
	achrom stim 4	125	125	125
	achrom stim 5	105	105	105
	achrom stim 6	80	80	80
